# Supplementary material for: Patterned Biolayers of Protein Antigens for Label-Free Biosensing in Cow Milk Allergy
Source: Biosensors (Basel). 2023 Feb 1;13(2):214. doi: 10.3390/bios13020214 (PMC9953870; doi:10.3390/bios13020214)
Supplement: Supplementary file 1 [file biosensors-13-00214-s001.zip]

Archive with 1 entries (1 files):
- biosensors-2182242-supplementary.pdf
